# Supplementary material for: Textural, Microstructural and Chemical Characterization of Ferritic Stainless Steel Affected by the Gold Dust Defect
Source: Materials (Basel). 2023 Feb 23;16(5):1825. doi: 10.3390/ma16051825 (PMC10004007; doi:10.3390/ma16051825)
Supplement: Supplementary file 1 [file materials-16-01825-s001.zip]

Archive with 1 entries (1 files):
- materials-2191632-supplementary.docx
